# Supplementary material for: The mechanosensitive ion channel PIEZO1 promotes satellite cell function in muscle regeneration
Source: Life Sci Alliance. 2022 Nov 29;6(2):e202201783. doi: 10.26508/lsa.202201783 (PMC9711862; doi:10.26508/lsa.202201783)
Supplement: Supplementary file 3 [file LSA-2022-01783_TableS2.xlsx]

## Sheet: Sheet1
Antibodies	Host	Clonality	Usage	Dilution	Catalog number	Supplier
anti-RFP antibody	rabbit	Polyclonal	Western blot Immunocytochemistry	WB(1:500) IC(1:500)	600-401-379	Rockland
anti-RFP antibody	mouse	Monoclonal	Immunocytochemistry	1:100	M165-3	MBL
anti-GFP antibody	goat	Polyclonal	Immunocytochemistry	1:500	AB0020-200	SICGEN
anti-GFP mAb-Alexa Fluor 488	rat	Monoclonal	Immunohistochemistry	1:2500	D153-A48	MBL
anti-GAPDH (6C5)	mouse	Monoclonal	Western blot	1:5000	CB1001	Calbiochem
anti-PAX7 antibody	mouse	Monoclonal	Immunocytochemistry	IC(1:500) IHC(1:100)	Pax7-c	DSHB
			Immunohistochemistry
anti-MyoD antibody	mouse	Monoclonal	Immunocytochemistry	1:200	MA512902	Thermo
anti-MyoD antibody	rabbit	Polyclonal	Immunocytochemistry	1:1000	sc-304	Santa Cruz
anti-Myogenin antibody	mouse	Monoclonal	Immunocytochemistry	1:500	F5D	DSHB
anti-Myogenin antibody	rabbit	Polyclonal	Immunocytochemistry	1:500	sc-576	Santa Cruz
anti-Ki67 antibody	rabbit	Polyclonal	Immunocytochemistry	1:500	ab15580	Abcam
anti-Myosin 4 antibody (MF20)	mouse	Monoclonal	Immunocytochemistry	1:500	14-6503-82	eBioscience
anti-Laminin	rabbit	Polyclonal	Immunohistochemistry	1:500	L9393	Sigma
anti-CollagenⅠ	goat	Polyclonal	Immunohistochemistry	1:500	1310-01	SouthernBiotech
anti-Human M-Cadherin	sheep	Polyclonal	Immunohistochemistry	1:500	AF4096	R&D SYSTEMS
anti-Phospho-Myosin Light Chain 2 (Thr18/Ser19)	rabbit	Polyclonal	Immunocytochemistry	1:200	3674S	Cell Signaling Technology
anti-Phospho-Aurora A (Thr288)/Aurora B (Thr232)/Aurora C (Thr198)	rabbit	Monoclonal	Immunocytochemistry	1:200	2914S	Cell Signaling Technology
anti-Citron Rho-interacting kinase	mouse	Monoclonal	Immunocytochemistry	1:250	611377	BD Bioscience
anti-RhoA (26C4)	mouse	Monoclonal	Immunocytochemistry	1:100	sc-418	Santa Cruz
Anti-mouse IgG, HRP-linked Antibody	horse	Polyclonal	Western blot	1:2000	7076	Cell Signaling Technology
Anti-rabbit IgG, HRP-linked Antibody	goat	Polyclonal	Western blot	1:2000	7074	Cell Signaling Technology
anti-mouse IgG, Alexa Fluor 488	donkey	Polyclonal	Immunocytochemistry	1:500	A-21202	Thermo
			Immunohistochemistry
anti-mouse IgG, Alexa Fluor 555	goat	Polyclonal	Immunocytochemistry	1:500	A-21424	Thermo
anti-rabbit IgG, Alexa Fluor 488	goat	Polyclonal	Immunocytochemistry	1:500	A-11008	Thermo
anti-rabbit IgG, Alexa Fluor 555	goat	Polyclonal	Immunocytochemistry	1:500	A-21429	Thermo
			Immunohistochemistry
anti-goat IgG, Alexa Fluor 488	donkey	Polyclonal	Immunocytochemistry	1:500	A-11055	Thermo
			Immunohistochemistry
anti-sheep IgG, Alexa Fluor 555	donkey	Polyclonal	Immunohistochemistry	1:500	A-21436	Thermo
